# Supplementary material for: Correlation Between Cryptococcus Infection and the Nasal Mycobiota in a Population of Free-Ranging Koalas (Phascolarctos cinereus) in New South Wales, Australia
Source: J Fungi (Basel). 2025 Jan 15;11(1):64. doi: 10.3390/jof11010064 (PMC11767196; doi:10.3390/jof11010064)
Supplement: Supplementary file 1 [file jof-11-00064-s001.zip]

Archive with 1 entries (1 files):
- jof-3365191-supplementary.xlsx
