# Supplementary material for: Correlation Between Cryptococcus Infection and the Nasal Mycobiota in a Population of Free-Ranging Koalas (Phascolarctos cinereus) in New South Wales, Australia
Source: J Fungi (Basel). 2025 Jan 15;11(1):64. doi: 10.3390/jof11010064 (PMC11767196; doi:10.3390/jof11010064)
Supplement: Supplementary file 1 [file jof-11-00064-s001.zip › jof-3365191-supplementary.xlsx]

## Sheet: DeSeq2-culture
	baseMean	log2FoldChange	lfcSE	stat	pvalue	padj	Domain	Phylum	Class	Order	Family	Genus	Species
d278f4f36350db0e90da37f7fdd2f8a7	2.58514	25.6449	5.36231	4.78244	1.73e-06	2.73e-05	k__Fungi	p__Ascomycota	c__Dothideomycetes	o__Pleosporales	f__Cucurbitariaceae	g__Pyrenochaeta	s__unidentified
1c73453fe57bc4335006418f95cf32a5	5.33706	26.6061	5.36167	4.96229	6.97e-07	1.83e-05	k__Fungi	p__Ascomycota	c__Dothideomycetes	o__Pleosporales	f__Cucurbitariaceae	g__Neocucurbitaria
40f28707e0fb730e6b4d38c590d8e210	28.0578	-8.98689	2.64955	-3.39185	0.000694218	0.00800976	k__Fungi	p__Ascomycota	c__Dothideomycetes	o__Pleosporales	f__Cucurbitariaceae	g__Neocucurbitaria	s__Neocucurbitaria_ribicola
e0cb8a55b6d21ac3e2a0bee2d7d613bf	24.2575	-23.4502	5.47862	-4.28031	1.87e-05	0.000228796	k__Fungi	p__Ascomycota	c__Pezizomycetes	o__Pezizales	f__Pyronemataceae	g__unidentified	s__unidentified
c97851fa7dbfe5118b658e1f343752b0	36.4169	-23.9973	4.83346	-4.96482	6.88e-07	1.83e-05	k__Fungi	p__Basidiomycota	c__Agaricomycetes
78d43b6c82bccba9472dbbba54b64edd	18.7214	28.4198	5.36124	5.30097	1.15e-07	8.26e-06	k__Fungi	k__Fungi	k__Fungi	k__Fungi	k__Fungi	k__Fungi	k__Fungi
cf177e324d839617ed8d1179ec098bb3	3.25227	25.9625	5.36205	4.84189	1.29e-06	2.59e-05	k__Fungi	p__Basidiomycota	c__Tremellomycetes	o__Trichosporonales
aae31ef40d7b70bea39ca8f3ef4afc9d	4.08619	26.287	5.36185	4.9026	9.46e-07	2.2e-05	k__Fungi	p__Basidiomycota	c__Tremellomycetes	o__Tremellales	f__Rhynchogastremataceae	g__Papiliotrema	s__Papiliotrema_frias
5185f3493d48af40ed5a7dd7f9c057b0	3.75262	25.5989	5.36192	4.7742	1.8e-06	2.73e-05	k__Fungi	p__Ascomycota
732f948dc9f92a265d1db247544128ef	3.21057	25.9489	5.36206	4.83935	1.3e-06	2.59e-05	k__Fungi	p__Ascomycota	c__Dothideomycetes	o__Capnodiales
461c60e75b06c4255d48194281573753	2.33496	25.5017	5.36244	4.75562	1.98e-06	2.8e-05	k__Fungi	k__Fungi	k__Fungi	k__Fungi	k__Fungi	k__Fungi	k__Fungi
634e05bc318db176710f07c3fc62a7bf	10.1738	27.5583	5.36138	5.14016	2.75e-07	1.26e-05	k__Fungi	k__Fungi	k__Fungi	k__Fungi	k__Fungi	k__Fungi	k__Fungi
560fb7f2b9e4640ec67c1756c6748121	3.41905	26.0363	5.362	4.85571	1.2e-06	2.57e-05	k__Fungi	k__Fungi	k__Fungi	k__Fungi	k__Fungi	k__Fungi	k__Fungi
f19f0994bd6ee346dd96b2ecb6e44db0	6.37712	-21.5817	5.48009	-3.9382	8.21e-05	0.000971683	k__Fungi	k__Fungi	k__Fungi	k__Fungi	k__Fungi	k__Fungi	k__Fungi
d420c9617dcd5c2338fbce1c10fd56fc	2.81565	25.7611	5.3622	4.80421	1.55e-06	2.73e-05	k__Fungi	k__Fungi	k__Fungi	k__Fungi	k__Fungi	k__Fungi	k__Fungi
41bfec9385c34ec4f0c68c97220ef150	595.74	-27.7923	2.95092	-9.41817	4.59e-21	6.3e-18	k__Fungi	p__Ascomycota	c__Orbiliomycetes	o__Orbiliales	f__Orbiliaceae	g__Orbilia
0b61883fd8e03e43912f22af36f4d297	34.3157	-23.9125	3.97589	-6.01437	1.81e-09	4.96e-07	k__Fungi	p__Ascomycota	c__Orbiliomycetes	o__Orbiliales	f__Orbiliaceae	g__Orbilia	s__unidentified
280c333c2e94a179b6928bc85bd8fed6	5.25367	26.5902	5.36168	4.9593	7.07e-07	1.83e-05	k__Fungi	p__Ascomycota
61f96a8edafd94f0e9b345b5377be2fe	72.9834	-24.9333	4.55993	-5.46792	4.55e-08	4.47e-06	k__Fungi	p__Ascomycota
5f8df197a1f4982c7a6bf8fe84054206	45.3183	-24.0635	5.47838	-4.39245	1.12e-05	0.00014118	k__Fungi	p__Ascomycota
f1f3d8cdcf7d19a590c07f424d944ffc	68.6052	-24.8563	4.13024	-6.01813	1.76e-09	4.96e-07	k__Fungi	p__Ascomycota	c__Lecanoromycetes	o__Caliciales
20d10512774309cf9c028fd4ccd73664	6.37945	26.9073	5.36157	5.01854	5.21e-07	1.72e-05	k__Fungi	k__Fungi	k__Fungi	k__Fungi	k__Fungi	k__Fungi	k__Fungi
242ed16c0983f4c461c94b1be637caf4	4.50314	26.3831	5.36178	4.92059	8.63e-07	2.05e-05	k__Fungi	k__Fungi	k__Fungi	k__Fungi	k__Fungi	k__Fungi	k__Fungi
5e00e11db4291f2ba4581e226a0cb17a	2.35197	25.511	5.36243	4.75736	1.96e-06	2.8e-05	k__Fungi	p__Ascomycota	c__Lecanoromycetes	o__Ostropales	f__Stictidaceae	g__Cyanodermella	s__unidentified
fc4c538c5290c5c778b0a998e8dda950	6.58793	26.9309	5.36155	5.02297	5.09e-07	1.72e-05	k__Fungi	p__Basidiomycota	c__Tremellomycetes	o__Tremellales	f__Tremellaceae	g__Cryptococcus	s__Cryptococcus_cuniculi
1159f02a7f7815de127221f53b5fc115	109.026	-25.4928	5.08854	-5.00984	5.45e-07	1.74e-05	k__Fungi	p__Basidiomycota	c__Tremellomycetes	o__Tremellales	f__Tremellaceae	g__Cryptococcus	s__Cryptococcus_cuniculi
82c753c25cca0964fb76a45b48a56345	2.58514	25.6449	5.36231	4.78244	1.73e-06	2.73e-05	k__Fungi	p__Basidiomycota	c__Tremellomycetes
bd0e3febcaef7f2854605a57758a37c2	2.58514	25.6449	5.36231	4.78244	1.73e-06	2.73e-05	k__Fungi	p__Ascomycota
17599bece0347c128e7ac2e005e058d7	38.5433	-24.0584	4.87192	-4.93817	7.89e-07	1.96e-05	k__Fungi	p__Ascomycota	c__Dothideomycetes	o__Dothideales	f__Dothideaceae
8312bbab39e8f10c56d72dbfc81b9c8b	3.46075	26.0542	5.36199	4.85905	1.18e-06	2.57e-05	k__Fungi	k__Fungi	k__Fungi	k__Fungi	k__Fungi	k__Fungi	k__Fungi
877efc589c2d4b3a330a9fc04d5fa47d	7.45905	-21.7317	5.47985	-3.96574	7.32e-05	0.000873569	k__Fungi	p__Ascomycota	c__Dothideomycetes	o__Pleosporales	f__Didymellaceae	g__unidentified	s__unidentified
958c59edfc951962765a1d6424c54b5e	5.54554	26.7141	5.36164	4.98245	6.28e-07	1.8e-05	k__Fungi	p__Ascomycota	c__Dothideomycetes	o__Pleosporales	f__Didymellaceae	g__unidentified	s__unidentified
5bb4b1ef77a54e181433f3f2eb68b7bb	3.87771	25.6215	5.36189	4.77844	1.77e-06	2.73e-05	k__Fungi	p__Ascomycota	c__Dothideomycetes	o__Pleosporales	f__Didymellaceae	g__unidentified	s__unidentified
6f49649ee7e63d2487b12f7962167d02	33.6485	29.2423	5.36116	5.45447	4.91e-08	4.5e-06	k__Fungi	p__Ascomycota	c__Dothideomycetes	o__Pleosporales	f__Didymosphaeriaceae	g__Verrucoconiothyrium	s__Verrucoconiothyrium_nitidae
ec40b0177532043399fadce8ca2c1777	8.42255	27.2985	5.36145	5.09163	3.55e-07	1.39e-05	k__Fungi	p__Ascomycota	c__Dothideomycetes	o__Pleosporales	f__Didymellaceae	g__unidentified	s__unidentified
f27a14f259ce8525fc733c7b2572e988	19.4719	28.4757	5.36123	5.3114	1.09e-07	8.26e-06	k__Fungi	p__Ascomycota	c__Dothideomycetes	o__Pleosporales	f__Didymellaceae	g__unidentified	s__unidentified
f388ba58f3471cfcb6fcb99c5e05f416	2.46005	25.5739	5.36237	4.76915	1.85e-06	2.73e-05	k__Fungi	p__Ascomycota	c__Dothideomycetes	o__Pleosporales	f__Didymellaceae	g__unidentified	s__unidentified
073ede1ee1197328a7c22133f3bb8258	2.97187	25.8421	5.36214	4.81935	1.44e-06	2.73e-05	k__Fungi	p__Ascomycota	c__Dothideomycetes	o__Pleosporales	f__Didymellaceae	g__unidentified	s__unidentified
a57533b7ccd8f9caf73cf052ddc69486	17.5539	28.3289	5.36125	5.28401	1.26e-07	8.26e-06	k__Fungi	p__Ascomycota	c__Dothideomycetes	o__Pleosporales	f__Didymellaceae	g__unidentified	s__unidentified
405e23d9118db8d7cf436f478bf4b202	152.789	-25.9311	4.12647	-6.28409	3.3e-10	1.51e-07	k__Fungi	k__Fungi	k__Fungi	k__Fungi	k__Fungi	k__Fungi	k__Fungi
6066c5abddadd3d8b7436a3014e33492	10.1321	27.5554	5.36138	5.1396	2.75e-07	1.26e-05	k__Fungi	p__Ascomycota	c__Dothideomycetes	o__Pleosporales	f__Sporormiaceae	g__unidentified	s__unidentified
0c98d0203bf68564c10f1acdb5731f53	2.24713	25.4475	5.36249	4.74547	2.08e-06	2.88e-05	k__Fungi	p__Ascomycota	c__Dothideomycetes	o__Pleosporales	f__Lophiotremataceae	g__Lophiotrema	s__Lophiotrema_rubi
8d2e7bf2cf80ec64f660530a39690367	2.33496	25.5017	5.36244	4.75562	1.98e-06	2.8e-05	k__Fungi	k__Fungi	k__Fungi	k__Fungi	k__Fungi	k__Fungi	k__Fungi
17320ad23b7fed6b22b52bd297ef219c	11.2996	27.7114	5.36135	5.16873	2.36e-07	1.26e-05	k__Fungi	k__Fungi	k__Fungi	k__Fungi	k__Fungi	k__Fungi	k__Fungi
d2041b5759b656f44009b35ed4718dde	2.9187	25.8124	5.36216	4.81381	1.48e-06	2.73e-05	k__Fungi	p__unidentified	c__unidentified	o__unidentified	f__unidentified	g__unidentified	s__unidentified
2bbffd0e1871d6eea075f140f55d4496	3.9611	26.2434	5.36188	4.89444	9.86e-07	2.26e-05	k__Fungi	p__unidentified	c__unidentified	o__unidentified	f__unidentified	g__unidentified	s__unidentified
3b61d9e394172e99b493957d64800cf8	10.3822	27.5934	5.36138	5.14671	2.65e-07	1.26e-05	k__Fungi	p__Ascomycota	c__Dothideomycetes	o__unidentified	f__unidentified	g__unidentified	s__unidentified
325e7d0a8450cdc404dfd4a3da9bd2a1	11.2579	27.7041	5.36135	5.16737	2.37e-07	1.26e-05	k__Fungi	p__Ascomycota	c__Dothideomycetes
d3e0d0b35e2aea23d62e7220af6a5231	129.145	-8.14129	2.32009	-3.50903	0.00044974	0.00523299	k__Fungi	p__Ascomycota	c__Dothideomycetes	o__unidentified	f__unidentified	g__unidentified	s__unidentified
b7f332adcebe88bb20139774fecb5c64	114.088	-25.5455	5.09272	-5.01608	5.27e-07	1.72e-05	k__Fungi	k__Fungi	k__Fungi	k__Fungi	k__Fungi	k__Fungi	k__Fungi
230b5d0d55a4d3c5e9ecd9c1e30742d5	23.232	-23.3533	4.2285	-5.52283	3.34e-08	4.45e-06	k__Fungi	p__Ascomycota	c__Dothideomycetes	o__unidentified	f__unidentified	g__unidentified	s__unidentified
8bf9398b0d6c45bb6b6d1f5fd9cc97e6	2.46005	25.5739	5.36237	4.76915	1.85e-06	2.73e-05	k__Fungi	p__Ascomycota	c__Dothideomycetes	o__unidentified	f__unidentified	g__unidentified	s__unidentified
126bcf0342ed76bcd9b9c5ec9f3eb082	2.58514	25.6449	5.36231	4.78244	1.73e-06	2.73e-05	k__Fungi	p__Ascomycota	c__Dothideomycetes	o__unidentified	f__unidentified	g__unidentified	s__unidentified
4e0e26376cc701617677dd69822a0d3a	2.50175	25.597	5.36235	4.77346	1.81e-06	2.73e-05	k__Fungi	p__Ascomycota	c__Dothideomycetes	o__unidentified	f__unidentified	g__unidentified	s__unidentified
887e29c9ed4a1e3c30a29cb017a146ba	5.21197	26.6056	5.36168	4.96217	6.97e-07	1.83e-05	k__Fungi	p__Ascomycota	c__Dothideomycetes	o__unidentified	f__unidentified	g__unidentified	s__unidentified
2d2401805c97dbdbc003278aeafbb92c	9.46494	27.4627	5.36141	5.12229	3.02e-07	1.26e-05	k__Fungi	p__Ascomycota	c__Dothideomycetes	o__unidentified	f__unidentified	g__unidentified	s__unidentified
9b6850fe8ae34955d7cc507665b002ed	23.4859	-23.3027	4.25831	-5.47229	4.44e-08	4.47e-06	k__Fungi	k__Fungi	k__Fungi	k__Fungi	k__Fungi	k__Fungi	k__Fungi
1449654754e9bfa3ee359286bda08f81	2.50175	25.597	5.36235	4.77346	1.81e-06	2.73e-05	k__Fungi	k__Fungi	k__Fungi	k__Fungi	k__Fungi	k__Fungi	k__Fungi
2aec73360281b12f2eea95799044afc3	4.37806	26.3812	5.3618	4.92021	8.65e-07	2.05e-05	k__Fungi	p__unidentified	c__unidentified	o__unidentified	f__unidentified	g__unidentified	s__unidentified
73aa8b87d0537bf51618522e629b7134	31.6048	-23.7922	5.35665	-4.44161	8.93e-06	0.000113513	k__Fungi	k__Fungi	k__Fungi	k__Fungi	k__Fungi	k__Fungi	k__Fungi
03da7b61ce5b791f3c53783e80430e52	9.56562	27.4771	5.3614	5.12499	2.98e-07	1.26e-05	k__Fungi	k__Fungi	k__Fungi	k__Fungi	k__Fungi	k__Fungi	k__Fungi
105dfc77b3102d6e5f1997b1c136fd71	3.16888	25.6055	5.36208	4.7753	1.79e-06	2.73e-05	k__Fungi	p__unidentified	c__unidentified	o__unidentified	f__unidentified	g__unidentified	s__unidentified
c3e97236947d7f304402253505fef436	19.6685	28.4901	5.36123	5.3141	1.07e-07	8.26e-06	k__Fungi	p__unidentified	c__unidentified	o__unidentified	f__unidentified	g__unidentified	s__unidentified
d7692f68320a42d214941b0ea2aa5f55	2.46005	25.5739	5.36237	4.76915	1.85e-06	2.73e-05	k__Fungi	p__Ascomycota	c__Eurotiomycetes	o__Chaetothyriales
80b097743959caa2b500b35747b798d1	4.9618	26.4975	5.36171	4.94198	7.73e-07	1.96e-05	k__Fungi	p__Ascomycota	c__Eurotiomycetes	o__Chaetothyriales	f__Trichomeriaceae	g__Knufia	s__Knufia_perforans
92f3b041c416cb09189464d8a949b2cb	2.50175	25.597	5.36235	4.77346	1.81e-06	2.73e-05	k__Fungi	p__unidentified	c__unidentified	o__unidentified	f__unidentified	g__unidentified	s__unidentified
1de0208af341317e1fa2669ecea51a5e	2.75192	25.731	5.36223	4.79857	1.6e-06	2.73e-05	k__Fungi	p__Ascomycota
5a4547f37d0d752a082809ce22bb6672	32.9911	-23.8671	4.34267	-5.49595	3.89e-08	4.45e-06	k__Fungi	p__Ascomycota	c__Eurotiomycetes	o__Chaetothyriales	f__Herpotrichiellaceae	g__Rhinocladiella	s__unidentified
06211dfc2d18964bec446ff64772f783	3.29397	25.6835	5.36204	4.78988	1.67e-06	2.73e-05	k__Fungi	p__Ascomycota	c__Eurotiomycetes	o__Chaetothyriales	f__Herpotrichiellaceae	g__Cladophialophora	s__Cladophialophora_chaetospira
2499d325ae3dd55546ae43c5aaf5f652	15.8861	28.1906	5.36127	5.2582	1.45e-07	8.68e-06	k__Fungi	p__Ascomycota	c__Eurotiomycetes	o__Chaetothyriales	f__Herpotrichiellaceae	g__Cladophialophora	s__Cladophialophora_chaetospira
54a02a082dbd128056c0fee6083deb97	41.1601	-24.1622	5.1374	-4.7032	2.56e-06	3.45e-05	k__Fungi	p__Ascomycota	c__Eurotiomycetes	o__Chaetothyriales
2bdd55d53c1a86719acf9d12bc9a8490	232.809	-26.5261	5.2803	-5.02359	5.07e-07	1.72e-05	k__Fungi	p__Ascomycota	c__Eurotiomycetes	o__Chaetothyriales	f__Herpotrichiellaceae	g__Cladophialophora	s__Cladophialophora_chaetospira
215d9c5123e46e054c0fe6649906f794	11.1745	27.6969	5.36135	5.16604	2.39e-07	1.26e-05	k__Fungi	p__Ascomycota	c__Eurotiomycetes	o__Chaetothyriales	f__Herpotrichiellaceae	g__Cladophialophora	s__Cladophialophora_chaetospira
dcd3edcb4d8694ddd9bf247b39516030	2.71023	25.7077	5.36225	4.79419	1.63e-06	2.73e-05	k__Fungi	p__Ascomycota	c__Eurotiomycetes	o__Chaetothyriales
f9b94ecd383b787feb866271e78a090f	247.972	-26.5884	3.65248	-7.27954	3.35e-13	2.3e-10	k__Fungi	p__Ascomycota	c__Eurotiomycetes	o__Chaetothyriales	f__unidentified	g__unidentified	s__unidentified
7640eb1082444054aa959a0818c77c25	65.7501	-24.7898	4.98095	-4.97692	6.46e-07	1.81e-05	k__Fungi	p__Ascomycota	c__Eurotiomycetes	o__Chaetothyriales	f__unidentified	g__unidentified	s__unidentified
063b061a13936d224f4ae5488c8c5ad8	6.9215	26.9796	5.36153	5.03207	4.85e-07	1.72e-05	k__Fungi	k__Fungi	k__Fungi	k__Fungi	k__Fungi	k__Fungi	k__Fungi
f5deb2a106a7e0f6a9bc8f6cbd88c601	3.29397	25.6835	5.36204	4.78988	1.67e-06	2.73e-05	k__Fungi	p__Ascomycota	c__Sordariomycetes	o__Xylariales
5c3ddb5b92ef2f5e58f1d5e2e2392f8f	83.7264	-25.1103	4.28765	-5.85642	4.73e-09	1.08e-06	k__Fungi	k__Fungi	k__Fungi	k__Fungi	k__Fungi	k__Fungi	k__Fungi
272bb4806b8a224f7975fc8c4c552b5a	5.7261	26.7602	5.36163	4.99106	6e-07	1.79e-05	k__Fungi	p__Ascomycota	c__Sordariomycetes	o__Coniochaetales	f__unidentified	g__unidentified	s__unidentified
6403f59f9b5abf34a4358926db8df1e1	50.1106	-24.4338	5.26747	-4.63862	3.51e-06	4.68e-05	k__Fungi	p__Ascomycota	c__Sordariomycetes	o__Sordariales	f__Chaetomiaceae	g__unidentified	s__unidentified
fa72e89676fae95f923c16b4ae3c043c	12.2956	-22.0373	5.47913	-4.02204	5.77e-05	0.000694889	k__Fungi	p__Ascomycota	c__Sordariomycetes	o__Hypocreales	f__Nectriaceae	g__Fusarium	s__Fusarium_solani
90ca3a5ba19ad1a3ebc2486e791e857b	5.35691	-21.4102	5.48027	-3.90679	9.35e-05	0.00109758	k__Fungi	p__Ascomycota	c__Sordariomycetes	o__Hypocreales	f__Nectriaceae	g__Fusarium	s__Fusarium_proliferatum
b5965ca2425257ba88325fddd6ea3278	150.832	-25.9344	5.03585	-5.14995	2.61e-07	1.26e-05	k__Fungi	p__Ascomycota
7dab371deea9898e509ab4a0fb97f7aa	3.37298	26.0162	5.36202	4.85194	1.22e-06	2.57e-05	k__Fungi	p__Ascomycota
78082fadedfdc7eee5c2a1bf5cd4afab	2.58514	25.6449	5.36231	4.78244	1.73e-06	2.73e-05	k__Fungi	p__Ascomycota	c__Dothideomycetes	o__Capnodiales	f__Teratosphaeriaceae
6df403bb353c3f50ae3a6d4f6af16843	27.7247	-23.6145	5.47856	-4.31035	1.63e-05	0.000201612	k__Fungi	p__Ascomycota	c__Dothideomycetes	o__Capnodiales	f__Teratosphaeriaceae	g__Lapidomyces	s__unidentified
f911d6bb226d433640ab1d30bcd9e002	3.46075	26.0542	5.36199	4.85905	1.18e-06	2.57e-05	k__Fungi	p__Ascomycota	c__Dothideomycetes	o__Capnodiales	f__Teratosphaeriaceae	g__Lapidomyces	s__unidentified
9b3409a6683ea352d48eed2fe655455b	58.5856	-24.6203	5.22664	-4.71054	2.47e-06	3.36e-05	k__Fungi	p__Ascomycota	c__Dothideomycetes	o__Capnodiales	f__Teratosphaeriaceae
ac2337450ebbe46913e9dbdf0ede0c13	18.7561	-23.057	5.47878	-4.20842	2.57e-05	0.000312469	k__Fungi	p__Ascomycota	c__Dothideomycetes	o__Capnodiales
fe22fbd47aa27e81cbc511a6c69328a6	17.7624	28.3459	5.36125	5.28719	1.24e-07	8.26e-06	k__Fungi	p__Ascomycota	c__Dothideomycetes	o__Capnodiales
dedae8c5e6e919e3bc3a7311715bbaf0	50.0602	-24.4353	5.47835	-4.46034	8.18e-06	0.000105001	k__Fungi	p__Ascomycota	c__Dothideomycetes	o__Capnodiales	f__Teratosphaeriaceae	g__Neophaeothecoidea	s__Neophaeothecoidea_proteae
5fdd4cf9b3fb83ab18a279269cad6373	72.2588	30	5.36111	5.59585	2.2e-08	4.31e-06	k__Fungi	p__Ascomycota	c__Dothideomycetes	o__Capnodiales	f__Teratosphaeriaceae	g__Neophaeothecoidea	s__Neophaeothecoidea_proteae
dafe325e687d1e4007bfd4fd79467d4d	36.8536	-24.0188	5.47844	-4.38423	1.16e-05	0.000145282	k__Fungi	p__Ascomycota	c__Dothideomycetes	o__Capnodiales	f__Teratosphaeriaceae	g__Neophaeothecoidea	s__Neophaeothecoidea_proteae
c32dfc775b86c635a51ecf15acb8630e	16.6366	28.2542	5.36126	5.27007	1.36e-07	8.51e-06	k__Fungi	p__Ascomycota	c__Dothideomycetes	o__Capnodiales	f__Teratosphaeriaceae	g__Neophaeothecoidea	s__Neophaeothecoidea_proteae
877ddc474b0ed26d0e0d2f6fdea1997f	85.5222	-24.7564	5.47825	-4.51903	6.21e-06	8.12e-05	k__Fungi	p__Ascomycota	c__Dothideomycetes	o__Capnodiales	f__Teratosphaeriaceae
9e05f022041b11b768c4d1e8327b1ff6	79.5106	-25.0656	5.47826	-4.57548	4.75e-06	6.27e-05	k__Fungi	p__Ascomycota	c__Dothideomycetes	o__Capnodiales
0c2051d2d8abe7facfd0fa257f09e847	41.5707	29.5358	5.36115	5.50923	3.6e-08	4.45e-06	k__Fungi	p__Ascomycota	c__Dothideomycetes	o__Capnodiales	f__Teratosphaeriaceae
f676a9a15587c12dff92f3a58e3e3264	3.25227	25.9625	5.36205	4.84189	1.29e-06	2.59e-05	k__Fungi	p__Ascomycota	c__Dothideomycetes	o__Capnodiales	f__Teratosphaeriaceae
2e8e385856812dfb484712866661f024	51.3017	-24.4562	5.47835	-4.46416	8.04e-06	0.00010412	k__Fungi	p__Ascomycota	c__Dothideomycetes	o__Capnodiales
371120cb066b30be0ba1c387da6e7e3c	8.04728	27.2367	5.36147	5.08008	3.77e-07	1.44e-05	k__Fungi	p__Ascomycota	c__Dothideomycetes	o__Capnodiales
001d700c7efe4d100a4904a95941e698	6.83811	27.0085	5.36154	5.03746	4.72e-07	1.72e-05	k__Fungi	p__Ascomycota	c__Dothideomycetes	o__Capnodiales
b7731f020ea0b548142c75379df229eb	9.46494	27.4627	5.36141	5.12229	3.02e-07	1.26e-05	k__Fungi	p__Ascomycota	c__Dothideomycetes	o__Capnodiales	f__Teratosphaeriaceae	g__Phaeothecoidea	s__Phaeothecoidea_intermedia
4990cad846d88ec8e2e199853fece949	5.9625	26.8163	5.3616	5.00155	5.69e-07	1.77e-05	k__Fungi	p__Ascomycota	c__Dothideomycetes	o__Capnodiales	f__Teratosphaeriaceae	g__Phaeothecoidea	s__Phaeothecoidea_intermedia
fb1b41472265fcd6262b5d2eb1a2b632	3.58584	25.4597	5.36196	4.74821	2.05e-06	2.88e-05	k__Fungi	p__Ascomycota	c__Dothideomycetes	o__Capnodiales	f__Teratosphaeriaceae	g__Phaeothecoidea
7850f4970c5e7a398f7d59354de4b0f8	3.54414	25.429	5.36197	4.74248	2.11e-06	2.9e-05	k__Fungi	p__Ascomycota	c__Dothideomycetes	o__Capnodiales	f__Teratosphaeriaceae	g__Penidiella	s__Penidiella_ellipsoidea
109834945de7dbf11af3d68f348f5f6e	9.08968	27.4071	5.36142	5.11191	3.19e-07	1.29e-05	k__Fungi	k__Fungi	k__Fungi	k__Fungi	k__Fungi	k__Fungi	k__Fungi
861dde6fb3dbf05a6d7043dbd9925e8e	2.62683	25.6676	5.36229	4.78669	1.7e-06	2.73e-05	k__Fungi	p__Ascomycota	c__Dothideomycetes	o__Capnodiales	f__Teratosphaeriaceae
520aa8c421028464c0b782702dc2a835	2.83531	25.7581	5.3622	4.80364	1.56e-06	2.73e-05	k__Fungi	p__Ascomycota	c__Dothideomycetes	o__Capnodiales
34dfff402bea7a825b68360409f1ff07	2.54344	25.6226	5.36233	4.77826	1.77e-06	2.73e-05	k__Fungi	p__Ascomycota	c__Dothideomycetes	o__Capnodiales	f__Teratosphaeriaceae
8bef9871d077a929fac8fe2726f25344	3.37736	26.0221	5.36202	4.85304	1.22e-06	2.57e-05	k__Fungi	p__Ascomycota	c__Dothideomycetes	o__Capnodiales	f__Teratosphaeriaceae
b653af87fe2a52b420c6bf21f7ea2d4d	41.2371	29.5287	5.36115	5.50791	3.63e-08	4.45e-06	k__Fungi	p__Ascomycota	c__Dothideomycetes	o__Capnodiales	f__Teratosphaeriaceae
16c2c488f113477d6bcf4c449df47bec	30.8549	29.1203	5.36117	5.4317	5.58e-08	4.79e-06	k__Fungi	p__Ascomycota	c__Dothideomycetes	o__Capnodiales	f__Teratosphaeriaceae
133f935d7be79536672fe3f5b399b3de	5.83741	26.7866	5.36162	4.996	5.85e-07	1.79e-05	k__Fungi	p__Ascomycota	c__Dothideomycetes	o__Capnodiales
dc457a689ad965ecf9c835a5d9d01e96	5.62893	26.7347	5.36164	4.9863	6.15e-07	1.8e-05	k__Fungi	p__Ascomycota	c__Dothideomycetes	o__Capnodiales	f__Teratosphaeriaceae	g__Devriesia	s__Devriesia_fraserae
af2fe6d7c3c25729e326a2fa55f2d875	5.08688	26.0045	5.3617	4.85005	1.23e-06	2.57e-05	k__Fungi	p__Ascomycota	c__Dothideomycetes	o__Capnodiales	f__Teratosphaeriaceae	g__Devriesia	s__Devriesia_fraserae
5438ce87982f30ea0acb7ef34cf24d86	3.5553	25.5158	5.36197	4.75867	1.95e-06	2.8e-05	k__Fungi	k__Fungi	k__Fungi	k__Fungi	k__Fungi	k__Fungi	k__Fungi
7f3e06c6e288c6d06662c09a7630e459	39.5693	29.4707	5.36115	5.49709	3.86e-08	4.45e-06	k__Fungi	p__Ascomycota	c__Dothideomycetes	o__Capnodiales	f__Mycosphaerellaceae	g__Mycosphaerella
e0dd416d058c48c48ab6c2e7ffb800c1	4.79501	26.462	5.36174	4.93535	8e-07	1.96e-05	k__Fungi	p__Ascomycota	c__Dothideomycetes	o__Capnodiales	f__Mycosphaerellaceae	g__Mycosphaerella	s__Mycosphaerella_molleriana

## Sheet: DeSeq2-LFA
	baseMean	log2FoldChange	lfcSE	stat	pvalue	padj	Domain	Phylum	Class	Order	Family	Genus	Species
a84eb07cbc17c264d79ebfd659ce7e5e	2.43586	25.3889	5.36227	4.73474	2.19e-06	2.56e-05	k__Fungi	p__Basidiomycota
87187f04680837882a992fbb6efd08f8	4.14097	25.4517	5.36177	4.74688	2.07e-06	2.5e-05	k__Fungi	k__Fungi	k__Fungi	k__Fungi	k__Fungi	k__Fungi	k__Fungi
818f3e9bc17d140ad0f18284f261c8f0	4.66874	26.2936	5.36169	4.90398	9.39e-07	1.76e-05	k__Fungi	p__Ascomycota	c__Dothideomycetes	o__Pleosporales	f__Cucurbitariaceae	g__Neocucurbitaria	s__Neocucurbitaria_ribicola
2c14d4f14e13b9516333be1f338e0901	2.92304	25.6437	5.36207	4.78243	1.73e-06	2.44e-05	k__Fungi	p__Basidiomycota	c__Agaricomycetes	o__Corticiales	f__unidentified	g__unidentified	s__unidentified
06f4c966c059498509ad64b2a30337bc	3.532	25.2992	5.3619	4.71833	2.38e-06	2.68e-05	k__Fungi	p__Chytridiomycota
564d2ecaf211835c86d34a909ea849d0	3.08543	25.7141	5.36202	4.7956	1.62e-06	2.38e-05	k__Fungi	k__Fungi	k__Fungi	k__Fungi	k__Fungi	k__Fungi	k__Fungi
f56d1230965b2913eb446cb5be1f9cf6	2.63885	25.5015	5.36218	4.75582	1.98e-06	2.5e-05	k__Fungi	p__Basidiomycota	c__Tremellomycetes	o__Tremellales
12f575ceb06a5607f49ebc89fa7f8fbb	3.28842	25.809	5.36196	4.81335	1.48e-06	2.28e-05	k__Fungi	p__Basidiomycota
0ec9683a00812057aedcbfd8415de9ff	2.96363	25.597	5.36205	4.77373	1.81e-06	2.5e-05	k__Fungi	k__Fungi	k__Fungi	k__Fungi	k__Fungi	k__Fungi	k__Fungi
4b73366391138610f93253678952f8e8	3.45081	25.876	5.36192	4.82589	1.39e-06	2.24e-05	k__Fungi	k__Fungi	k__Fungi	k__Fungi	k__Fungi	k__Fungi	k__Fungi
9a670bd7c113ad38e6a392bb26b4404e	3.12603	25.7389	5.362	4.80023	1.58e-06	2.38e-05	k__Fungi	p__Basidiomycota	c__Cystobasidiomycetes	o__Erythrobasidiales	f__Erythrobasidiaceae	g__Bannoa	s__Bannoa_syzygii
8ef2399ccb5791d6307bdfa1ea1dec4d	2.92304	25.6437	5.36207	4.78243	1.73e-06	2.44e-05	k__Fungi	p__Basidiomycota	c__Cystobasidiomycetes	o__Erythrobasidiales	f__Erythrobasidiaceae	g__Bannoa
c096a1f62b79e2f619e66e972fe9ac84	5.84607	26.6158	5.36157	4.96418	6.9e-07	1.47e-05	k__Fungi	p__Basidiomycota	c__Cystobasidiomycetes	o__Erythrobasidiales	f__Erythrobasidiaceae	g__Bannoa	s__Bannoa_syzygii
71825a3b494f9f1d218e947c937a3543	3.77559	26.0037	5.36184	4.84976	1.24e-06	2.08e-05	k__Fungi	p__Basidiomycota	c__Cystobasidiomycetes	o__unidentified	f__unidentified	g__unidentified	s__unidentified
6071e48eb9c44c3260065d335a961479	3.08543	25.7141	5.36202	4.7956	1.62e-06	2.38e-05	k__Fungi	p__Basidiomycota	c__Cystobasidiomycetes
253e5115d6fbb6819f5bb7909fe230d0	4.74993	26.3253	5.36168	4.90989	9.11e-07	1.75e-05	k__Fungi	p__Basidiomycota	c__Cystobasidiomycetes
1ed1f22b1621fbf32b42b3327c5f29c0	12.7883	27.7132	5.3613	5.16913	2.35e-07	7.74e-06	k__Fungi	p__Basidiomycota	c__Cystobasidiomycetes
6fccc9718b816bafe2a2d5b820419c01	6.25205	26.7087	5.36154	4.98154	6.31e-07	1.46e-05	k__Fungi	p__Basidiomycota	c__Cystobasidiomycetes
40bbe58ef29a122e20add6dcab9872ab	5.3183	26.4834	5.36162	4.93945	7.83e-07	1.62e-05	k__Fungi	k__Fungi	k__Fungi	k__Fungi	k__Fungi	k__Fungi	k__Fungi
b164937f589b0390f6ef8bb6a8a0d066	10.3118	27.4117	5.36135	5.11284	3.17e-07	9.44e-06	k__Fungi	k__Fungi	k__Fungi	k__Fungi	k__Fungi	k__Fungi	k__Fungi
f19f0994bd6ee346dd96b2ecb6e44db0	6.37712	-22.4217	5.48009	-4.09148	4.29e-05	0.000436943	k__Fungi	k__Fungi	k__Fungi	k__Fungi	k__Fungi	k__Fungi	k__Fungi
d420c9617dcd5c2338fbce1c10fd56fc	2.81565	25.5332	5.36211	4.76179	1.92e-06	2.5e-05	k__Fungi	k__Fungi	k__Fungi	k__Fungi	k__Fungi	k__Fungi	k__Fungi
41bfec9385c34ec4f0c68c97220ef150	595.74	-10.5909	2.83442	-3.73654	0.000186573	0.0018468	k__Fungi	p__Ascomycota	c__Orbiliomycetes	o__Orbiliales	f__Orbiliaceae	g__Orbilia
3859a06aaeee43e321452acd988349c0	68.0874	-10.6445	2.80991	-3.78822	0.000151732	0.00151289	k__Fungi	p__Ascomycota	c__Orbiliomycetes	o__Orbiliales	f__Orbiliaceae
0b61883fd8e03e43912f22af36f4d297	34.3157	-24.728	3.96521	-6.23623	4.48e-10	3.22e-08	k__Fungi	p__Ascomycota	c__Orbiliomycetes	o__Orbiliales	f__Orbiliaceae	g__Orbilia	s__unidentified
8fad02e29807c5dbb8e0b2b870eb655e	2.92304	25.6437	5.36207	4.78243	1.73e-06	2.44e-05	k__Fungi	p__Basidiomycota	c__Microbotryomycetes	o__Sporidiobolales	f__Sporidiobolaceae	g__Rhodotorula	s__Rhodotorula_toruloides
d87d42f24d3ff422858c02290f81ea4c	33.4119	29.0591	5.36116	5.4203	5.95e-08	2.54e-06	k__Fungi	p__Basidiomycota	c__Tremellomycetes	o__Tremellales	f__Bulleribasidiaceae
333085abc15feacc1ea84e152f0afdcc	34.6618	-24.7858	3.96228	-6.25544	3.96e-10	3.19e-08	k__Fungi	p__Ascomycota	c__Sordariomycetes
8277989d812ee55fc28c0160eb648513	112.36	-26.3903	5.47821	-4.81733	1.45e-06	2.26e-05	k__Fungi	p__Basidiomycota	c__Agaricomycetes
61f96a8edafd94f0e9b345b5377be2fe	72.9834	-25.7885	4.55003	-5.66777	1.45e-08	7.06e-07	k__Fungi	p__Ascomycota
5f8df197a1f4982c7a6bf8fe84054206	45.3183	-25.1448	5.47838	-4.58982	4.44e-06	4.85e-05	k__Fungi	p__Ascomycota
87fdf07ccdf41b97a7358bc46e760944	3.20722	25.7749	5.36198	4.80698	1.53e-06	2.33e-05	k__Fungi	p__Ascomycota
c15c3ca064cc9315fd0241cbf509daeb	89.5209	-25.1152	4.22947	-5.93815	2.88e-09	1.71e-07	k__Fungi	p__Ascomycota	c__Lecanoromycetes	o__Caliciales	f__Physciaceae	g__Physconia	s__Physconia_muscigena
f1f3d8cdcf7d19a590c07f424d944ffc	68.6052	-25.7121	4.12029	-6.24037	4.37e-10	3.22e-08	k__Fungi	p__Ascomycota	c__Lecanoromycetes	o__Caliciales
958d540be22c5115b78def116b11aa70	76.1086	-10.7911	3.20294	-3.36911	0.000754108	0.00741087	k__Fungi	p__Ascomycota	c__Lecanoromycetes	o__Caliciales
5a5cd9ce5536fb2aee3ad92f887632ac	2.72005	25.544	5.36214	4.76377	1.9e-06	2.5e-05	k__Fungi	p__Ascomycota	c__Lecanoromycetes	o__Teloschistales	f__Teloschistaceae	g__Xanthocarpia	s__Xanthocarpia_diffusa
6562e96fa1e99394a05408d548aa8e1e	2.96363	25.597	5.36205	4.77373	1.81e-06	2.5e-05	k__Fungi	p__Basidiomycota
fe0b085f45e1e3e20357ae01fec24e08	3.69439	25.9734	5.36186	4.84411	1.27e-06	2.09e-05	k__Fungi	p__Basidiomycota	c__Tremellomycetes	o__Tremellales	f__Tremellaceae	g__Cryptococcus	s__Cryptococcus_cuniculi
1159f02a7f7815de127221f53b5fc115	109.026	-26.3491	5.07875	-5.18811	2.12e-07	7.25e-06	k__Fungi	p__Basidiomycota	c__Tremellomycetes	o__Tremellales	f__Tremellaceae	g__Cryptococcus	s__Cryptococcus_cuniculi
876c6e4d701dcd8f66e1131c521872ce	37.6787	-24.4583	5.42963	-4.5046	6.65e-06	7.15e-05	k__Fungi	p__Basidiomycota	c__Tremellomycetes	o__Tremellales	f__Tremellaceae	g__Cryptococcus	s__Cryptococcus_cuniculi
3831a27e363aaf32cacbbfe4f385fc5f	4.91233	26.352	5.36166	4.9149	8.88e-07	1.74e-05	k__Fungi	p__Basidiomycota	c__Tremellomycetes	o__Tremellales	f__Tremellaceae	g__Cryptococcus	s__Cryptococcus_cuniculi
448875bd5ec4120888bdb15d6d0e6f36	3.41021	25.8606	5.36193	4.823	1.41e-06	2.25e-05	k__Fungi	p__Basidiomycota	c__Tremellomycetes	o__Tremellales	f__Tremellaceae	g__Cryptococcus	s__Cryptococcus_cuniculi
47601b50fe558b8f2f1956caef35a5b4	4.26404	26.1717	5.36175	4.88118	1.05e-06	1.81e-05	k__Fungi	p__Basidiomycota	c__Tremellomycetes
77c4d3194eacaf214f6fa6f1035f0e07	10.3118	27.4117	5.36135	5.11284	3.17e-07	9.44e-06	k__Fungi	p__Basidiomycota	c__Tremellomycetes
b2ab80221fd7c44963fa77e5f8c49169	47.7431	-25.1957	3.58551	-7.02708	2.11e-12	3.6e-10	k__Fungi	p__Ascomycota	c__Dothideomycetes	o__Pleosporales	f__Didymosphaeriaceae	g__Paracamarosporium	s__Paracamarosporium_hawaiiense
933ff610a9582bff1ee93a4cfd7aad76	3.24782	25.4994	5.36197	4.7556	1.98e-06	2.5e-05	k__Fungi	p__Ascomycota	c__Dothideomycetes	o__Pleosporales	f__Didymosphaeriaceae	g__Paracamarosporium	s__Paracamarosporium_hawaiiense
3c55540fb935e4fc4f1afda2c71c4d9e	74.5019	-25.7097	3.7519	-6.85243	7.26e-12	9.02e-10	k__Fungi	p__Ascomycota	c__Dothideomycetes	o__Pleosporales	f__Didymosphaeriaceae	g__Paracamarosporium	s__Paracamarosporium_hawaiiense
8277681efb9af6170950b97fc6f1104e	2.35467	25.34	5.36231	4.72557	2.29e-06	2.66e-05	k__Fungi	p__Ascomycota	c__Dothideomycetes	o__Dothideales	f__Dothideaceae
d68d76fb1b88e430194b881d872dce47	4.70934	26.3131	5.36169	4.90762	9.22e-07	1.75e-05	k__Fungi	p__Ascomycota	c__Orbiliomycetes	o__Orbiliales	f__Orbiliaceae	g__Retiarius	s__unidentified
b963f4b233972c12a4c5435363660428	52.4887	-25.3223	3.97166	-6.37576	1.82e-10	1.66e-08	k__Fungi	k__Fungi	k__Fungi	k__Fungi	k__Fungi	k__Fungi	k__Fungi
cd9f8034776b9662a82f473737dbc90b	2.80124	25.5842	5.36211	4.77129	1.83e-06	2.5e-05	k__Fungi	k__Fungi	k__Fungi	k__Fungi	k__Fungi	k__Fungi	k__Fungi
41085a752460a5947eff59bb2817d2ab	2.55766	25.4575	5.36221	4.74757	2.06e-06	2.5e-05	k__Fungi	k__Fungi	k__Fungi	k__Fungi	k__Fungi	k__Fungi	k__Fungi
877efc589c2d4b3a330a9fc04d5fa47d	7.45905	-22.1054	5.47986	-4.03394	5.48e-05	0.000550919	k__Fungi	p__Ascomycota	c__Dothideomycetes	o__Pleosporales	f__Didymellaceae	g__unidentified	s__unidentified
d814203ebfc586614ac14af4b45970bb	5.85151	26.6183	5.36157	4.96465	6.88e-07	1.47e-05	k__Fungi	p__Ascomycota	c__Dothideomycetes	o__Pleosporales	f__Didymellaceae	g__unidentified	s__unidentified
a276be3f739a29900d03c608b3c57ce7	249.392	30	5.36108	5.59589	2.19e-08	1.03e-06	k__Fungi	p__Ascomycota	c__Dothideomycetes	o__Pleosporales	f__Didymellaceae	g__unidentified	s__unidentified
0620b6506e5920a6ccda1b33a1b86147	15.3459	27.9667	5.36126	5.21644	1.82e-07	6.73e-06	k__Fungi	p__Ascomycota	c__Dothideomycetes	o__Pleosporales	f__Didymellaceae	g__unidentified	s__unidentified
fcfa7f75163bc17f75a04d9ebbadb7f8	16.5233	28.0707	5.36125	5.23585	1.64e-07	6.23e-06	k__Fungi	p__Ascomycota	c__Dothideomycetes	o__Pleosporales	f__Didymosphaeriaceae	g__Verrucoconiothyrium	s__Verrucoconiothyrium_nitidae
2c7a0e2ef0dbb16e7ce0127d42829e31	39.461	29.2939	5.36114	5.46411	4.65e-08	2.05e-06	k__Fungi	p__Ascomycota	c__Dothideomycetes	o__Pleosporales	f__Didymellaceae	g__unidentified	s__unidentified
23845cab4da6e462c5e7de22e5515179	2.55766	25.4575	5.36221	4.74757	2.06e-06	2.5e-05	k__Fungi	p__Ascomycota	c__Dothideomycetes	o__Pleosporales	f__Didymellaceae	g__Didymella	s__unidentified
3705329c817d254c24ba16be6dea95e7	2.43586	25.3889	5.36227	4.73474	2.19e-06	2.56e-05	k__Fungi	p__Ascomycota	c__Sordariomycetes	o__Xylariales
18f119e86d8584d9b3aa499bfb243f3c	3.24782	25.4994	5.36197	4.7556	1.98e-06	2.5e-05	k__Fungi	p__Ascomycota	c__Dothideomycetes	o__Pleosporales
71b06ba3ddb1f7270b39f2b0a415b30b	5.88667	26.6238	5.36156	4.96568	6.85e-07	1.47e-05	k__Fungi	p__Ascomycota	c__Dothideomycetes	o__Pleosporales	f__Pleomassariaceae	g__unidentified	s__unidentified
405e23d9118db8d7cf436f478bf4b202	152.789	-26.8018	4.11727	-6.50962	7.53e-11	7.35e-09	k__Fungi	k__Fungi	k__Fungi	k__Fungi	k__Fungi	k__Fungi	k__Fungi
652155e3521778c96b60540e69db743b	2.71348	25.5403	5.36214	4.76308	1.91e-06	2.5e-05	k__Fungi	p__Ascomycota	c__Dothideomycetes	o__Pleosporales	f__Sporormiaceae	g__Preussia	s__Preussia_africana
1558369ef4363ef8603b399c558c97f9	117.314	-26.4443	3.84408	-6.87924	6.02e-12	8.26e-10	k__Fungi	k__Fungi	k__Fungi	k__Fungi	k__Fungi	k__Fungi	k__Fungi
06ef79260104440e40d33a66a31ec72f	35.4572	-24.388	3.98697	-6.11694	9.54e-10	6.52e-08	k__Fungi	p__Ascomycota	c__Dothideomycetes	o__unidentified	f__unidentified	g__unidentified	s__unidentified
00d6c59610f9f6837e834d0c1b23c033	84.249	-24.536	3.567	-6.87861	6.04e-12	8.26e-10	k__Fungi	p__Ascomycota	c__Dothideomycetes	o__unidentified	f__unidentified	g__unidentified	s__unidentified
74093bafdca2962b90bd118e04a01d40	5.96787	26.6446	5.36156	4.96957	6.71e-07	1.47e-05	k__Fungi	p__Ascomycota	c__Dothideomycetes	o__unidentified	f__unidentified	g__unidentified	s__unidentified
459e8266167be1f9df5ae102027b3a8b	178.396	-26.9868	5.47817	-4.92625	8.38e-07	1.7e-05	k__Fungi	p__Ascomycota	c__Dothideomycetes	o__unidentified	f__unidentified	g__unidentified	s__unidentified
6da56b5b26bbfa794f9bc89796bed21f	8.9315	27.2097	5.3614	5.07511	3.87e-07	1.06e-05	k__Fungi	p__Ascomycota	c__Dothideomycetes	o__unidentified	f__unidentified	g__unidentified	s__unidentified
c24a0e0a802597cec15d88aa25c9c47f	10.19	27.3883	5.36136	5.10847	3.25e-07	9.44e-06	k__Fungi	p__Ascomycota	c__Dothideomycetes	o__unidentified	f__unidentified	g__unidentified	s__unidentified
465718f9f00b0a9224d30c960438e080	2.31407	25.3177	5.36233	4.7214	2.34e-06	2.67e-05	k__Fungi	p__Ascomycota	c__Dothideomycetes	o__unidentified	f__unidentified	g__unidentified	s__unidentified
61f34da32d918562fd272f65b30d2e7a	73.2186	-25.6685	4.30337	-5.96475	2.45e-09	1.52e-07	k__Fungi	p__Ascomycota	c__Dothideomycetes	o__unidentified	f__unidentified	g__unidentified	s__unidentified
a13d56a6e2fc2ed740007612849d8dae	6.65803	26.7957	5.36151	4.9978	5.8e-07	1.37e-05	k__Fungi	p__Ascomycota	c__Dothideomycetes	o__unidentified	f__unidentified	g__unidentified	s__unidentified
59d82e39569b8b6922333b256c662eb7	6.69863	26.8048	5.3615	4.9995	5.75e-07	1.37e-05	k__Fungi	p__Ascomycota
230b5d0d55a4d3c5e9ecd9c1e30742d5	23.232	-24.2283	4.21714	-5.7452	9.18e-09	5.23e-07	k__Fungi	p__Ascomycota	c__Dothideomycetes	o__unidentified	f__unidentified	g__unidentified	s__unidentified
e3dd3544f151c355d56243768ef71734	3.73499	25.9884	5.36185	4.84691	1.25e-06	2.09e-05	k__Fungi	p__Ascomycota	c__Dothideomycetes	o__unidentified	f__unidentified	g__unidentified	s__unidentified
9b6850fe8ae34955d7cc507665b002ed	23.4859	-24.2528	4.24711	-5.71044	1.13e-08	5.98e-07	k__Fungi	k__Fungi	k__Fungi	k__Fungi	k__Fungi	k__Fungi	k__Fungi
7a0511ec711b7adb19b1e4c0280d041c	7.67297	26.9974	5.36145	5.03546	4.77e-07	1.24e-05	k__Fungi	p__unidentified	c__unidentified	o__unidentified	f__unidentified	g__unidentified	s__unidentified
a8bdffe0980f6b55da14c05683120b0e	4.01918	25.837	5.3618	4.81872	1.44e-06	2.26e-05	k__Fungi	k__Fungi	k__Fungi	k__Fungi	k__Fungi	k__Fungi	k__Fungi
3e962c258bcf855557a745f149df2647	128.136	-26.5598	3.73185	-7.11705	1.1e-12	2.15e-10	k__Fungi	p__Ascomycota	c__Eurotiomycetes	o__Chaetothyriales	f__unidentified	g__unidentified	s__unidentified
9c8f126e0ad2e639270ba759eb472892	2.92304	25.6437	5.36207	4.78243	1.73e-06	2.44e-05	k__Fungi	p__unidentified	c__unidentified	o__unidentified	f__unidentified	g__unidentified	s__unidentified
8e5b9cb4c8117a4c829df24582d76d9b	99.0246	-26.2182	4.59789	-5.70223	1.18e-08	5.98e-07	k__Fungi	k__Fungi	k__Fungi	k__Fungi	k__Fungi	k__Fungi	k__Fungi
73aa8b87d0537bf51618522e629b7134	31.6048	-24.6535	5.34577	-4.61178	3.99e-06	4.4e-05	k__Fungi	k__Fungi	k__Fungi	k__Fungi	k__Fungi	k__Fungi	k__Fungi
03da7b61ce5b791f3c53783e80430e52	9.56562	27.3047	5.36137	5.09285	3.53e-07	1e-05	k__Fungi	k__Fungi	k__Fungi	k__Fungi	k__Fungi	k__Fungi	k__Fungi
bade33f59b6c42fffd159d674030645f	85.1947	-26.0089	3.15761	-8.2369	1.77e-16	8.05e-14	k__Fungi	p__Ascomycota	c__Eurotiomycetes	o__Eurotiales	f__Aspergillaceae	g__Penicillium	s__unidentified
c3e97236947d7f304402253505fef436	19.6685	28.3169	5.36122	5.2818	1.28e-07	5.14e-06	k__Fungi	p__unidentified	c__unidentified	o__unidentified	f__unidentified	g__unidentified	s__unidentified
b04a190283315375bf278c8e792460b4	7.55118	26.9745	5.36146	5.0312	4.87e-07	1.24e-05	k__Fungi	p__Ascomycota	c__Eurotiomycetes	o__Chaetothyriales	f__Trichomeriaceae	g__Knufia	s__Knufia_perforans
9dd79bd922174a314e8986a0d1e780fe	54.2909	-25.3944	3.79554	-6.69059	2.22e-11	2.34e-09	k__Fungi	p__Ascomycota	c__Eurotiomycetes	o__Chaetothyriales	f__Trichomeriaceae	g__Knufia	s__Knufia_perforans
ea0f2baf59b245e8a82857f072834110	4.83113	26.3481	5.36167	4.91416	8.92e-07	1.74e-05	k__Fungi	p__Ascomycota	c__Eurotiomycetes	o__Chaetothyriales	f__Chaetothyriales_fam_Incertae_sedis	g__Strelitziana
5a4547f37d0d752a082809ce22bb6672	32.9911	-24.7177	4.33189	-5.70598	1.16e-08	5.98e-07	k__Fungi	p__Ascomycota	c__Eurotiomycetes	o__Chaetothyriales	f__Herpotrichiellaceae	g__Rhinocladiella	s__unidentified
fef69281a1f2e618f38dda6a83d9cd56	27.0024	-24.3459	5.47857	-4.44384	8.84e-06	9.36e-05	k__Fungi	p__Ascomycota	c__Eurotiomycetes	o__Chaetothyriales	f__Herpotrichiellaceae	g__Cladophialophora	s__Cladophialophora_chaetospira
6e41155b399596de01480979cc380540	203.367	-27.2092	5.47816	-4.96684	6.81e-07	1.47e-05	k__Fungi	p__Ascomycota	c__Eurotiomycetes	o__Chaetothyriales
54a02a082dbd128056c0fee6083deb97	41.1601	-25.017	5.12677	-4.87967	1.06e-06	1.81e-05	k__Fungi	p__Ascomycota	c__Eurotiomycetes	o__Chaetothyriales
2bdd55d53c1a86719acf9d12bc9a8490	232.809	-27.38	5.27136	-5.19411	2.06e-07	7.2e-06	k__Fungi	p__Ascomycota	c__Eurotiomycetes	o__Chaetothyriales	f__Herpotrichiellaceae	g__Cladophialophora	s__Cladophialophora_chaetospira
bbca58c7b05bea377b1867053cba4983	248.78	-27.3522	2.95966	-9.24166	2.43e-20	3.32e-17	k__Fungi	p__Ascomycota	c__Eurotiomycetes	o__Chaetothyriales	f__unidentified	g__unidentified	s__unidentified
9b840a8129ee0004b22739fee3b57533	109.389	-26.3036	3.35493	-7.84027	4.5e-15	1.54e-12	k__Fungi	p__Ascomycota	c__Eurotiomycetes	o__Chaetothyriales	f__unidentified	g__unidentified	s__unidentified
864b6b2b6c4673f5a1cf184c747a3b27	43.8344	-25.092	3.73033	-6.72649	1.74e-11	1.98e-09	k__Fungi	p__Ascomycota	c__Eurotiomycetes	o__Chaetothyriales	f__unidentified	g__unidentified	s__unidentified
d99135d548f648f5b7bb21b7423e06ee	260	-26.0287	3.15686	-8.24512	1.65e-16	8.05e-14	k__Fungi	p__Ascomycota	c__Eurotiomycetes	o__Chaetothyriales	f__unidentified	g__unidentified	s__unidentified
f9b94ecd383b787feb866271e78a090f	247.972	-26.0665	3.64392	-7.15343	8.46e-13	1.93e-10	k__Fungi	p__Ascomycota	c__Eurotiomycetes	o__Chaetothyriales	f__unidentified	g__unidentified	s__unidentified
7640eb1082444054aa959a0818c77c25	65.7501	-24.9665	4.97078	-5.02265	5.1e-07	1.24e-05	k__Fungi	p__Ascomycota	c__Eurotiomycetes	o__Chaetothyriales	f__unidentified	g__unidentified	s__unidentified
01b48de4d3501d36d7399f1871924d4c	63.3137	-25.5992	4.28384	-5.97577	2.29e-09	1.49e-07	k__Fungi	p__Ascomycota	c__Eurotiomycetes	o__Chaetothyriales	f__unidentified	g__unidentified	s__unidentified
3973b70e2f4268ced719c251fc94e731	43.4396	29.4285	5.36114	5.48922	4.04e-08	1.84e-06	k__Fungi	k__Fungi	k__Fungi	k__Fungi	k__Fungi	k__Fungi	k__Fungi
a40ea233e2af3221f088e92f6da69d79	32.647	-24.6969	4.77985	-5.16689	2.38e-07	7.74e-06	k__Fungi	p__Ascomycota	c__Sordariomycetes	o__Trichosphaeriales	f__Trichosphaeriaceae	g__Nigrospora	s__Nigrospora_oryzae
51bcab78e7dd21a95a8f4a07bde65bcf	398.382	-13.2104	2.50575	-5.27204	1.35e-07	5.27e-06	k__Fungi	p__Ascomycota	c__Sordariomycetes	o__Xylariales	f__Xylariales_fam_Incertae_sedis	g__Bagadiella	s__Bagadiella_lunata
d2dbf565fadf353c41b00a4b7d85395e	21.9228	28.4675	5.3612	5.30991	1.1e-07	4.54e-06	k__Fungi	p__Ascomycota	c__Sordariomycetes	o__Xylariales	f__Sporocadaceae	g__Hymenopleella	s__Hymenopleella_hippophaeicola
5f867cdb67b72c8cbbc7934f81ce240a	22.4926	-24.1969	4.64451	-5.20977	1.89e-07	6.8e-06	k__Fungi	p__Ascomycota	c__Dothideomycetes	o__Pleosporales	f__Pleosporaceae	g__Alternaria	s__Alternaria_alternata
0b6f231dbaf32f2af2362964ff4fd4c4	37.3137	-9.77704	2.93394	-3.33239	0.000861043	0.00834173	k__Fungi	p__unidentified	c__unidentified	o__unidentified	f__unidentified	g__unidentified	s__unidentified
272bb4806b8a224f7975fc8c4c552b5a	5.7261	26.5747	5.36158	4.95651	7.18e-07	1.51e-05	k__Fungi	p__Ascomycota	c__Sordariomycetes	o__Coniochaetales	f__unidentified	g__unidentified	s__unidentified
4c71d455efa02625a6a5c20133f1c6ba	3.85678	25.5051	5.36183	4.7568	1.97e-06	2.5e-05	k__Fungi	p__Ascomycota	c__Sordariomycetes	o__Pleurotheciales	f__Pleurotheciaceae	g__Phaeoisaria	s__Phaeoisaria_clematidis
fa72e89676fae95f923c16b4ae3c043c	12.2956	-23.3733	5.47913	-4.26587	1.99e-05	0.000204515	k__Fungi	p__Ascomycota	c__Sordariomycetes	o__Hypocreales	f__Nectriaceae	g__Fusarium	s__Fusarium_solani
73eb110169621590440544c48ce2f6f0	4.42515	26.225	5.36173	4.89115	1e-06	1.81e-05	k__Fungi	p__Ascomycota	c__Sordariomycetes	o__Hypocreales	f__Nectriaceae	g__Fusarium	s__Fusarium_proliferatum
90ca3a5ba19ad1a3ebc2486e791e857b	5.35691	-22.2527	5.48027	-4.0605	4.9e-05	0.000495471	k__Fungi	p__Ascomycota	c__Sordariomycetes	o__Hypocreales	f__Nectriaceae	g__Fusarium	s__Fusarium_proliferatum
3efb52d24d91acd2521922b56beeeb35	150.695	-26.7779	3.61563	-7.40614	1.3e-13	3.55e-11	k__Fungi	p__Ascomycota	c__Sordariomycetes	o__Hypocreales	f__Nectriaceae	g__Fusarium	s__Fusarium_proliferatum
c62102fe9bc0e6b082d787a8e40d0d2a	4.34396	26.1967	5.36174	4.88587	1.03e-06	1.81e-05	k__Fungi	p__Ascomycota	c__Dothideomycetes	o__Capnodiales	f__Teratosphaeriaceae	g__unidentified	s__unidentified
6df403bb353c3f50ae3a6d4f6af16843	27.7247	-24.4741	5.47856	-4.46725	7.92e-06	8.46e-05	k__Fungi	p__Ascomycota	c__Dothideomycetes	o__Capnodiales	f__Teratosphaeriaceae	g__Lapidomyces	s__unidentified
9b3409a6683ea352d48eed2fe655455b	58.5856	-25.4823	5.21639	-4.88504	1.03e-06	1.81e-05	k__Fungi	p__Ascomycota	c__Dothideomycetes	o__Capnodiales	f__Teratosphaeriaceae
ac2337450ebbe46913e9dbdf0ede0c13	18.7561	-23.9494	5.47878	-4.3713	1.24e-05	0.000128788	k__Fungi	p__Ascomycota	c__Dothideomycetes	o__Capnodiales
44ca27d6c8cce7dbc501134c5ea05c0e	2.63885	25.5015	5.36218	4.75582	1.98e-06	2.5e-05	k__Fungi	p__Ascomycota	c__Dothideomycetes	o__Capnodiales	f__Teratosphaeriaceae	g__Neophaeothecoidea	s__Neophaeothecoidea_proteae
cf68897784f5d4c52fac1963a3f8933a	2.51706	25.4352	5.36223	4.74341	2.1e-06	2.52e-05	k__Fungi	p__Ascomycota	c__Dothideomycetes	o__Capnodiales	f__Teratosphaeriaceae	g__Neophaeothecoidea	s__Neophaeothecoidea_proteae
dd64e2c1868ca9b2504805284f428307	4.26276	26.1736	5.36175	4.88154	1.05e-06	1.81e-05	k__Fungi	p__Ascomycota	c__Dothideomycetes	o__Capnodiales	f__Teratosphaeriaceae	g__Neophaeothecoidea	s__Neophaeothecoidea_proteae
dedae8c5e6e919e3bc3a7311715bbaf0	50.0602	-25.2858	5.47835	-4.61559	3.92e-06	4.35e-05	k__Fungi	p__Ascomycota	c__Dothideomycetes	o__Capnodiales	f__Teratosphaeriaceae	g__Neophaeothecoidea	s__Neophaeothecoidea_proteae
5fdd4cf9b3fb83ab18a279269cad6373	12.5198	-23.383	5.47911	-4.26765	1.98e-05	0.000204423	k__Fungi	p__Ascomycota	c__Dothideomycetes	o__Capnodiales	f__Teratosphaeriaceae	g__Neophaeothecoidea	s__Neophaeothecoidea_proteae
dafe325e687d1e4007bfd4fd79467d4d	36.8536	-24.8694	5.47845	-4.53949	5.64e-06	6.11e-05	k__Fungi	p__Ascomycota	c__Dothideomycetes	o__Capnodiales	f__Teratosphaeriaceae	g__Neophaeothecoidea	s__Neophaeothecoidea_proteae
c2fbf352908a7c5fc7b807c00af2076d	7.42939	26.9516	5.36146	5.02691	4.98e-07	1.24e-05	k__Fungi	p__Ascomycota	c__Dothideomycetes	o__Capnodiales	f__Teratosphaeriaceae	g__Neophaeothecoidea	s__Neophaeothecoidea_proteae
877ddc474b0ed26d0e0d2f6fdea1997f	85.5222	-26.006	5.47825	-4.74714	2.06e-06	2.5e-05	k__Fungi	p__Ascomycota	c__Dothideomycetes	o__Capnodiales	f__Teratosphaeriaceae
9e05f022041b11b768c4d1e8327b1ff6	79.5106	-25.8781	5.47826	-4.72378	2.32e-06	2.66e-05	k__Fungi	p__Ascomycota	c__Dothideomycetes	o__Capnodiales
0c2051d2d8abe7facfd0fa257f09e847	14.0042	-24.0995	5.47901	-4.39851	1.09e-05	0.000114528	k__Fungi	p__Ascomycota	c__Dothideomycetes	o__Capnodiales	f__Teratosphaeriaceae
b2d3438d6552298e4b2b687d20bea9f6	4.54695	26.2642	5.36171	4.89846	9.66e-07	1.78e-05	k__Fungi	p__Ascomycota	c__Dothideomycetes	o__Capnodiales	f__Teratosphaeriaceae
a697156e59d6ffd4c98621bf45ae672a	2.43586	25.3889	5.36227	4.73474	2.19e-06	2.56e-05	k__Fungi	p__Ascomycota	c__Dothideomycetes	o__Capnodiales	f__Teratosphaeriaceae	g__Neophaeothecoidea	s__Neophaeothecoidea_proteae
2e8e385856812dfb484712866661f024	51.3017	-25.3055	5.47835	-4.61919	3.85e-06	4.31e-05	k__Fungi	p__Ascomycota	c__Dothideomycetes	o__Capnodiales
8b4ecc555d8f10db65f7a736e05e16ed	8.72851	27.1772	5.3614	5.06904	4e-07	1.07e-05	k__Fungi	p__Ascomycota	c__Dothideomycetes	o__Capnodiales	f__Teratosphaeriaceae
e9e9a7cfb893a41a6f470ee921eeb0be	9.33748	27.2725	5.36138	5.08685	3.64e-07	1.01e-05	k__Fungi	p__Ascomycota	c__Dothideomycetes	o__Capnodiales	f__Teratosphaeriaceae	g__Phaeothecoidea	s__Phaeothecoidea_intermedia
c00812870db9984d99491dbd4efcc703	5.03412	26.4035	5.36165	4.9245	8.46e-07	1.7e-05	k__Fungi	p__Ascomycota	c__Dothideomycetes	o__Capnodiales	f__Teratosphaeriaceae	g__Phaeothecoidea
cade165b5de7376b913cc48dcfd0656e	37.395	-24.8867	3.9196	-6.3493	2.16e-10	1.85e-08	k__Fungi	p__Ascomycota	c__Dothideomycetes	o__Capnodiales	f__Teratosphaeriaceae	g__Xenoteratosphaeria	s__Xenoteratosphaeria_jonkershoekensis
7bba13161079d9913efb67590a67a280	33.8562	-9.63655	2.87796	-3.34839	0.000812812	0.00793072	k__Fungi	p__Ascomycota	c__Eurotiomycetes	o__Chaetothyriales	f__unidentified	g__unidentified	s__unidentified
9c97b3bb1eebe4e7abe7f0bcb1f3f8c8	7.51058	26.9669	5.36146	5.02977	4.91e-07	1.24e-05	k__Fungi	p__Ascomycota	c__Eurotiomycetes	o__Chaetothyriales	f__unidentified	g__unidentified	s__unidentified
2584d949d6b419584c7adf59e7073860	3.45081	25.876	5.36192	4.82589	1.39e-06	2.24e-05	k__Fungi	p__Ascomycota	c__Dothideomycetes	o__Capnodiales
f7aca18ac8611e930bcf869f7760d3d7	2.59825	25.4797	5.36219	4.75174	2.02e-06	2.5e-05	k__Fungi	p__Ascomycota	c__Dothideomycetes	o__Capnodiales
a965aa5a2096104eeec668fe27aeb6bf	11.8139	27.6024	5.36132	5.14843	2.63e-07	8.34e-06	k__Fungi	k__Fungi	k__Fungi	k__Fungi	k__Fungi	k__Fungi	k__Fungi
fa94ca4f18d84d3a767bd778790ac712	10.3524	27.4103	5.36135	5.11258	3.18e-07	9.44e-06	k__Fungi	k__Fungi	k__Fungi	k__Fungi	k__Fungi	k__Fungi	k__Fungi

## Sheet: DeSeq2-NGS
	baseMean	log2FoldChange	lfcSE	stat	pvalue	padj	Domain	Phylum	Class	Order	Family	Genus	Species
71a2e11ab4a115de2d5c65ef89569479	171.253	8.16814	2.27297	3.5936	0.000326142	0.00174228	k__Fungi	p__Ascomycota	c__Dothideomycetes	o__Pleosporales	f__unidentified	g__unidentified	s__unidentified
c97851fa7dbfe5118b658e1f343752b0	36.4169	21.1457	5.9073	3.57959	0.000344132	0.00179125	k__Fungi	p__Basidiomycota	c__Agaricomycetes
c7312f60eb085a5fcc2ac685be095960	14.589	-29.5148	6.4696	-4.56208	5.07e-06	5.55e-05	k__Fungi	p__Mortierellomycota	c__Mortierellomycetes	o__Mortierellales	f__Mortierellaceae	g__Mortierella	s__unidentified
b5c4324e43f1efe13e4a0a2d45cbff59	12.8189	-29.3166	6.46964	-4.53141	5.86e-06	5.91e-05	k__Fungi	p__Mortierellomycota	c__Mortierellomycetes	o__Mortierellales	f__Mortierellaceae	g__Mortierella	s__unidentified
fd05e6a398fcec017f45ac544da261a7	121.371	22.8261	3.69487	6.17778	6.5e-10	8.8e-08	k__Fungi	p__Ascomycota	c__Orbiliomycetes	o__Orbiliales	f__Orbiliaceae	g__Orbilia
cada3e395f040b759c0b988373a4365f	32.389	21.1003	4.6163	4.57082	4.86e-06	5.55e-05	k__Fungi	p__Basidiomycota	c__Tremellomycetes	o__Filobasidiales	f__Filobasidiaceae	g__Filobasidium	s__Filobasidium_magnum
333085abc15feacc1ea84e152f0afdcc	34.6618	21.2462	4.87061	4.36212	1.29e-05	0.000106726	k__Fungi	p__Ascomycota	c__Sordariomycetes
8277989d812ee55fc28c0160eb648513	112.36	22.8747	6.61954	3.45564	0.000548988	0.00278612	k__Fungi	p__Basidiomycota	c__Agaricomycetes
61f96a8edafd94f0e9b345b5377be2fe	72.9834	22.2925	5.57867	3.99603	6.44e-05	0.000435868	k__Fungi	p__Ascomycota
ab18f15ca65666c54f91f7ca583c9ab7	40.5049	21.463	4.29447	4.99782	5.8e-07	1.21e-05	k__Fungi	p__Ascomycota
fd6bf4065e8ce6c5c4283689851a2747	58.3148	21.9787	4.21168	5.2185	1.8e-07	5.42e-06	k__Fungi	p__Ascomycota	c__Lecanoromycetes	o__Caliciales	f__Physciaceae	g__Physconia	s__Physconia_muscigena
c15c3ca064cc9315fd0241cbf509daeb	89.5209	22.5722	5.19181	4.34765	1.38e-05	0.000111734	k__Fungi	p__Ascomycota	c__Lecanoromycetes	o__Caliciales	f__Physciaceae	g__Physconia	s__Physconia_muscigena
f1f3d8cdcf7d19a590c07f424d944ffc	68.6052	22.2098	5.06135	4.38812	1.14e-05	9.88e-05	k__Fungi	p__Ascomycota	c__Lecanoromycetes	o__Caliciales
ba61479d447147dee544ac1a653f89f6	269.526	24.1188	3.97767	6.06355	1.33e-09	1.35e-07	k__Fungi	p__Ascomycota	c__Lecanoromycetes	o__Caliciales
1159f02a7f7815de127221f53b5fc115	109.026	22.6516	6.21789	3.64297	0.000269505	0.00149734	k__Fungi	p__Basidiomycota	c__Tremellomycetes	o__Tremellales	f__Tremellaceae	g__Cryptococcus	s__Cryptococcus_cuniculi
9b4262f28d534b80766ca59ccb828e69	17.6991	20.3213	5.96778	3.40517	0.000661238	0.00323449	k__Fungi	p__Basidiomycota	c__Tremellomycetes	o__Tremellales	f__Tremellaceae	g__Cryptococcus	s__Cryptococcus_cuniculi
876c6e4d701dcd8f66e1131c521872ce	37.6787	21.3826	6.61972	3.23014	0.00123731	0.00558163	k__Fungi	p__Basidiomycota	c__Tremellomycetes	o__Tremellales	f__Tremellaceae	g__Cryptococcus	s__Cryptococcus_cuniculi
7242caaa58c925c5396ad0e69bbefec1	17.8948	-29.8016	6.46954	-4.60644	4.1e-06	5.36e-05	k__Fungi	p__Ascomycota	c__Sordariomycetes	o__unidentified	f__unidentified	g__unidentified	s__unidentified
b2ab80221fd7c44963fa77e5f8c49169	47.7431	21.706	4.41588	4.91545	8.86e-07	1.63e-05	k__Fungi	p__Ascomycota	c__Dothideomycetes	o__Pleosporales	f__Didymosphaeriaceae	g__Paracamarosporium	s__Paracamarosporium_hawaiiense
3c55540fb935e4fc4f1afda2c71c4d9e	74.5019	22.3273	4.61954	4.83323	1.34e-06	2.27e-05	k__Fungi	p__Ascomycota	c__Dothideomycetes	o__Pleosporales	f__Didymosphaeriaceae	g__Paracamarosporium	s__Paracamarosporium_hawaiiense
93675244a2400547e3eb6b19e7a901d5	72.5897	22.2731	5.04906	4.41134	1.03e-05	9.27e-05	k__Fungi	k__Fungi	k__Fungi	k__Fungi	k__Fungi	k__Fungi	k__Fungi
2b3425728a849c41bd1ea7454ac698cf	213.514	10.7191	3.29251	3.25559	0.00113156	0.00519555	k__Fungi	k__Fungi	k__Fungi	k__Fungi	k__Fungi	k__Fungi	k__Fungi
1023f7c026802d23d5afaf407a989ffc	283.792	8.32254	2.16967	3.83586	0.000125123	0.000758211	k__Fungi	k__Fungi	k__Fungi	k__Fungi	k__Fungi	k__Fungi	k__Fungi
ac3c8aec5baaad7763a47c82aa2d850a	31.7232	21.1424	4.81558	4.39043	1.13e-05	9.88e-05	k__Fungi	p__Ascomycota	c__Dothideomycetes	o__Dothideales	f__Dothideaceae
e1480e5bce58e644c3cfd91da753b8b9	51.1598	21.7936	3.87479	5.62445	1.86e-08	1.26e-06	k__Fungi	k__Fungi	k__Fungi	k__Fungi	k__Fungi	k__Fungi	k__Fungi
2ab473016b10e8c1e0b9e5c60f173959	40.6075	-30	6.46942	-4.6372	3.53e-06	4.78e-05	k__Fungi	p__Ascomycota	c__Dothideomycetes	o__Pleosporales	f__Didymellaceae	g__unidentified	s__unidentified
e651168ab9d3454ea1a90d3e52b9f10a	29.0361	-30	6.46946	-4.63718	3.53e-06	4.78e-05	k__Fungi	p__unidentified	c__unidentified	o__unidentified	f__unidentified	g__unidentified	s__unidentified
405e23d9118db8d7cf436f478bf4b202	87.4901	22.5301	4.93854	4.5621	5.06e-06	5.55e-05	k__Fungi	k__Fungi	k__Fungi	k__Fungi	k__Fungi	k__Fungi	k__Fungi
06ef79260104440e40d33a66a31ec72f	35.4572	21.2676	4.89961	4.34067	1.42e-05	0.000113081	k__Fungi	p__Ascomycota	c__Dothideomycetes	o__unidentified	f__unidentified	g__unidentified	s__unidentified
317ef1c904cc2fc8fcce1d80b8048a78	131.18	23.5043	4.28035	5.49121	3.99e-08	2.03e-06	k__Fungi	p__Ascomycota	c__Dothideomycetes	o__unidentified	f__unidentified	g__unidentified	s__unidentified
9445dea8fff723853534503b5d98a67f	84.0388	22.2359	4.66036	4.77128	1.83e-06	2.94e-05	k__Fungi	p__Ascomycota	c__Dothideomycetes	o__unidentified	f__unidentified	g__unidentified	s__unidentified
637dbfbcc7f033f93527bc1762e7fb47	234.986	23.691	4.75475	4.98259	6.27e-07	1.21e-05	k__Fungi	p__Ascomycota	c__Dothideomycetes	o__unidentified	f__unidentified	g__unidentified	s__unidentified
f39345200be05e7f3a439b1d5dbb9387	123.738	23.0264	4.61504	4.98942	6.06e-07	1.21e-05	k__Fungi	k__Fungi	k__Fungi	k__Fungi	k__Fungi	k__Fungi	k__Fungi
d34908650fd4fce50f8be68a5fbb2cbb	54.0885	21.8669	5.71699	3.8249	0.000130825	0.000781101	k__Fungi	p__Ascomycota
00d6c59610f9f6837e834d0c1b23c033	84.249	22.4941	4.39372	5.1196	3.06e-07	8.29e-06	k__Fungi	p__Ascomycota	c__Dothideomycetes	o__unidentified	f__unidentified	g__unidentified	s__unidentified
217c4af1afd0dffa77f0131aa674e800	1127.61	13.12	2.88059	4.55461	5.25e-06	5.55e-05	k__Fungi	p__Ascomycota	c__Dothideomycetes	o__unidentified	f__unidentified	g__unidentified	s__unidentified
459e8266167be1f9df5ae102027b3a8b	178.396	23.3871	6.6195	3.53307	0.000410771	0.00211105	k__Fungi	p__Ascomycota	c__Dothideomycetes	o__unidentified	f__unidentified	g__unidentified	s__unidentified
9ca13673b80d65d9e1ebe39fa35ae299	121.065	9.90223	2.95629	3.34955	0.000809442	0.00382132	k__Fungi	p__Ascomycota	c__Dothideomycetes	o__unidentified	f__unidentified	g__unidentified	s__unidentified
61f34da32d918562fd272f65b30d2e7a	73.2186	22.3097	5.28297	4.22294	2.41e-05	0.000181295	k__Fungi	p__Ascomycota	c__Dothideomycetes	o__unidentified	f__unidentified	g__unidentified	s__unidentified
1b116184fa122d6a027578ecab72672f	36.8805	21.3484	5.09662	4.18874	2.81e-05	0.000203367	k__Fungi	p__Ascomycota	c__Dothideomycetes	o__unidentified	f__unidentified	g__unidentified	s__unidentified
b7f332adcebe88bb20139774fecb5c64	114.088	22.757	6.2232	3.65681	0.000255378	0.00144005	k__Fungi	k__Fungi	k__Fungi	k__Fungi	k__Fungi	k__Fungi	k__Fungi
7fdba62a922eee68931169d97b15f5c1	112.857	22.8996	5.1144	4.47749	7.55e-06	7.3e-05	k__Fungi	k__Fungi	k__Fungi	k__Fungi	k__Fungi	k__Fungi	k__Fungi
c510c36737d266255cacb02a0633d056	53.549	21.8629	5.15482	4.24126	2.22e-05	0.000173541	k__Fungi	p__Ascomycota	c__Dothideomycetes	o__unidentified	f__unidentified	g__unidentified	s__unidentified
c18b34bbfa993c2e12abf47440beb146	238.003	23.9373	3.72875	6.41965	1.37e-10	2.77e-08	k__Fungi	p__Ascomycota	c__Dothideomycetes	o__unidentified	f__unidentified	g__unidentified	s__unidentified
11290d2620b05d7bcf29164b6f3999eb	26.9141	20.4792	5.21952	3.92357	8.72e-05	0.000547796	k__Fungi	p__Ascomycota	c__Dothideomycetes	o__unidentified	f__unidentified	g__unidentified	s__unidentified
9bd0b161cdac296bf3ac283c3e6526aa	250.439	24.0142	4.76941	5.03505	4.78e-07	1.08e-05	k__Fungi	p__Ascomycota	c__Dothideomycetes	o__unidentified	f__unidentified	g__unidentified	s__unidentified
fc898ba998b0b8a62582d89a6d19d344	437.041	11.7527	2.98783	3.93354	8.37e-05	0.000539423	k__Fungi	p__Ascomycota	c__Dothideomycetes	o__unidentified	f__unidentified	g__unidentified	s__unidentified
2c0122d738829f5eb43b8ee7ec8dc3f7	109.75	9.75823	2.9417	3.3172	0.000909235	0.0042431	k__Fungi	p__Ascomycota	c__Dothideomycetes	o__unidentified	f__unidentified	g__unidentified	s__unidentified
9b6850fe8ae34955d7cc507665b002ed	23.4859	20.7133	5.2134	3.97309	7.09e-05	0.00046458	k__Fungi	k__Fungi	k__Fungi	k__Fungi	k__Fungi	k__Fungi	k__Fungi
1650f22706ae71ebb8df53bbf427c378	133.715	10.0446	2.73355	3.67458	0.000238241	0.00136234	k__Fungi	k__Fungi	k__Fungi	k__Fungi	k__Fungi	k__Fungi	k__Fungi
cd8e5b7eee5d12c68677108a45edc051	69.8293	22.1569	4.54428	4.87578	1.08e-06	1.91e-05	k__Fungi	p__unidentified	c__unidentified	o__unidentified	f__unidentified	g__unidentified	s__unidentified
7bec8f0740e2a6f9ad48176394766cb6	140.56	23.1655	4.33124	5.34846	8.87e-08	3.27e-06	k__Fungi	p__Ascomycota	c__Eurotiomycetes	o__Chaetothyriales	f__unidentified	g__unidentified	s__unidentified
32180eca9ec45bb4938f87663a499fa0	369.754	24.549	4.85076	5.06086	4.17e-07	9.97e-06	k__Fungi	p__Ascomycota	c__Eurotiomycetes	o__Chaetothyriales	f__unidentified	g__unidentified	s__unidentified
3e962c258bcf855557a745f149df2647	128.136	19.4687	4.5951	4.23685	2.27e-05	0.000173645	k__Fungi	p__Ascomycota	c__Eurotiomycetes	o__Chaetothyriales	f__unidentified	g__unidentified	s__unidentified
f48042df9aaf4aac2ad5173dc3af38c5	193.973	10.5757	2.37487	4.45316	8.46e-06	7.99e-05	k__Fungi	p__Ascomycota	c__Eurotiomycetes	o__Chaetothyriales	f__unidentified	g__unidentified	s__unidentified
f010eea5b770490866084ecd183ff717	72.3316	22.2836	6.1358	3.63173	0.000281528	0.001524	k__Fungi	p__Ascomycota	c__Eurotiomycetes	o__Chaetothyriales	f__unidentified	g__unidentified	s__unidentified
66fa14fcff99b59a99c4701133651622	253.778	24.0501	3.66865	6.55556	5.54e-11	2.25e-08	k__Fungi	p__Ascomycota	c__Eurotiomycetes	o__Chaetothyriales	f__unidentified	g__unidentified	s__unidentified
8e5b9cb4c8117a4c829df24582d76d9b	99.0246	22.1129	5.6377	3.92232	8.77e-05	0.000547796	k__Fungi	k__Fungi	k__Fungi	k__Fungi	k__Fungi	k__Fungi	k__Fungi
73aa8b87d0537bf51618522e629b7134	31.6048	20.956	6.61977	3.16566	0.00154731	0.00671091	k__Fungi	k__Fungi	k__Fungi	k__Fungi	k__Fungi	k__Fungi	k__Fungi
1ce6323bd2414923ccdbfdebfb8af2ea	373.484	11.5235	2.77145	4.15792	3.21e-05	0.000224808	k__Fungi	k__Fungi	k__Fungi	k__Fungi	k__Fungi	k__Fungi	k__Fungi
27b2dea2bdbe0944fe559746afe50857	220.704	10.7671	2.78936	3.86006	0.000113359	0.000697329	k__Fungi	p__Ascomycota	c__Eurotiomycetes	o__Chaetothyriales
810a22cfc48239bb0b4ad174def829b9	65.7411	18.1739	4.11776	4.41355	1.02e-05	9.27e-05	k__Fungi	p__Ascomycota	c__Eurotiomycetes	o__Chaetothyriales
a24ffece7276444021f8ca8c49d029ca	80.6064	22.4051	4.17935	5.36091	8.28e-08	3.27e-06	k__Fungi	p__Ascomycota	c__Eurotiomycetes	o__Chaetothyriales	f__Trichomeriaceae	g__Knufia	s__Knufia_perforans
d5e0deb59c0edd217d3f45919238233c	34.3686	21.24	5.10063	4.1642	3.12e-05	0.000222552	k__Fungi	p__Ascomycota	c__Eurotiomycetes	o__Chaetothyriales	f__Trichomeriaceae	g__Knufia	s__Knufia_perforans
74368e00d49e18985365039ee5cb72fb	43.5055	20.9025	4.78499	4.36835	1.25e-05	0.000105888	k__Fungi	p__unidentified	c__unidentified	o__unidentified	f__unidentified	g__unidentified	s__unidentified
b86db33a88a6c945c998bb8d1e32dd87	63.2392	22.0773	4.6327	4.76553	1.88e-06	2.94e-05	k__Fungi	p__Ascomycota	c__Eurotiomycetes	o__Chaetothyriales	f__unidentified	g__unidentified	s__unidentified
5a4547f37d0d752a082809ce22bb6672	32.9911	21.1951	5.31585	3.98715	6.69e-05	0.000445078	k__Fungi	p__Ascomycota	c__Eurotiomycetes	o__Chaetothyriales	f__Herpotrichiellaceae	g__Rhinocladiella	s__unidentified
fef69281a1f2e618f38dda6a83d9cd56	27.0024	20.9077	6.61983	3.15834	0.00158669	0.00678101	k__Fungi	p__Ascomycota	c__Eurotiomycetes	o__Chaetothyriales	f__Herpotrichiellaceae	g__Cladophialophora	s__Cladophialophora_chaetospira
6e41155b399596de01480979cc380540	203.367	23.7229	6.6195	3.5838	0.000338636	0.00178554	k__Fungi	p__Ascomycota	c__Eurotiomycetes	o__Chaetothyriales
54a02a082dbd128056c0fee6083deb97	41.1601	21.4998	6.2736	3.42702	0.000610242	0.00302144	k__Fungi	p__Ascomycota	c__Eurotiomycetes	o__Chaetothyriales
2bdd55d53c1a86719acf9d12bc9a8490	108.101	22.8438	6.61954	3.45096	0.000558587	0.00279983	k__Fungi	p__Ascomycota	c__Eurotiomycetes	o__Chaetothyriales	f__Herpotrichiellaceae	g__Cladophialophora	s__Cladophialophora_chaetospira
aad4057e26493238b7b367358be34d60	27.5507	20.9368	5.51417	3.7969	0.000146515	0.000862101	k__Fungi	p__Ascomycota	c__Eurotiomycetes	o__Chaetothyriales	f__Herpotrichiellaceae	g__Cladophialophora	s__Cladophialophora_chaetospira
09a8ee2403a302f1f99735585082160e	86.9619	22.5341	4.06402	5.54478	2.94e-08	1.71e-06	k__Fungi	p__Ascomycota	c__Eurotiomycetes	o__Chaetothyriales	f__unidentified	g__unidentified	s__unidentified
82e05abc5d5e0ba39439bc1abdbca8fa	69.1791	22.1837	4.13232	5.36833	7.95e-08	3.27e-06	k__Fungi	p__Ascomycota	c__Eurotiomycetes	o__Chaetothyriales	f__unidentified	g__unidentified	s__unidentified
864b6b2b6c4673f5a1cf184c747a3b27	43.8344	21.5293	4.58963	4.69087	2.72e-06	4.09e-05	k__Fungi	p__Ascomycota	c__Eurotiomycetes	o__Chaetothyriales	f__unidentified	g__unidentified	s__unidentified
f9b94ecd383b787feb866271e78a090f	247.972	23.8374	4.48696	5.3126	1.08e-07	3.66e-06	k__Fungi	p__Ascomycota	c__Eurotiomycetes	o__Chaetothyriales	f__unidentified	g__unidentified	s__unidentified
7640eb1082444054aa959a0818c77c25	65.7501	22.1537	6.0866	3.63974	0.000272914	0.00149734	k__Fungi	p__Ascomycota	c__Eurotiomycetes	o__Chaetothyriales	f__unidentified	g__unidentified	s__unidentified
01b48de4d3501d36d7399f1871924d4c	63.3137	22.0889	5.2588	4.20037	2.66e-05	0.000196709	k__Fungi	p__Ascomycota	c__Eurotiomycetes	o__Chaetothyriales	f__unidentified	g__unidentified	s__unidentified
3854be831a5671ba33a96be89acae7f6	31.9058	20.6538	5.01787	4.11604	3.85e-05	0.000265232	k__Fungi	k__Fungi	k__Fungi	k__Fungi	k__Fungi	k__Fungi	k__Fungi
01557090f7b25d0aa3c8bbfd83cbc3bf	14.4965	-29.4847	6.4696	-4.55742	5.18e-06	5.55e-05	k__Fungi	k__Fungi	k__Fungi	k__Fungi	k__Fungi	k__Fungi	k__Fungi
498fc48e68b3a217a91b5373dab847ad	426.731	6.15553	1.98471	3.10147	0.00192562	0.00805981	k__Fungi	p__Ascomycota	c__Sordariomycetes	o__Xylariales	f__Xylariales_fam_Incertae_sedis	g__Bagadiella	s__Bagadiella_lunata
6a8bb0663a5dfc5e12f6b0ffaf547b75	177.562	23.5317	4.62167	5.09161	3.55e-07	9.01e-06	k__Fungi	p__unidentified	c__unidentified	o__unidentified	f__unidentified	g__unidentified	s__unidentified
f7814b7ea2756baf71b6a090fe6b0e81	48.7859	21.7348	4.17011	5.21205	1.87e-07	5.42e-06	k__Fungi	p__unidentified	c__unidentified	o__unidentified	f__unidentified	g__unidentified	s__unidentified
2b30519299931611a15fe454c189bdfb	12.4318	-29.291	6.46965	-4.52745	5.97e-06	5.91e-05	k__Fungi	p__Ascomycota	c__Sordariomycetes	o__Sordariales
e0a8f7e5d7c17d689b49c0845a1a9792	13.9373	-29.4464	6.46961	-4.5515	5.33e-06	5.55e-05	k__Fungi	p__Ascomycota	c__Sordariomycetes	o__Sordariales
7683493c18a91f253e86429f350aee08	14.7977	-29.5324	6.46959	-4.5648	5e-06	5.55e-05	k__Fungi	p__Ascomycota	c__Sordariomycetes	o__Sordariales	f__Chaetomiaceae	g__Trichocladium	s__Trichocladium_arxii
eceb2bff0d0015b31ddb908b5e11de53	41.5109	-30	6.46941	-4.63721	3.53e-06	4.78e-05	k__Fungi	p__Ascomycota	c__Sordariomycetes	o__Sordariales	f__Chaetomiaceae	g__unidentified	s__unidentified
8d3db59c8679fbc6997383995f9a7d75	15.0558	-29.5594	6.46959	-4.56897	4.9e-06	5.55e-05	k__Fungi	p__Ascomycota	c__Sordariomycetes	o__Hypocreales	f__Nectriaceae	g__Fusarium	s__Fusarium_proliferatum
b5965ca2425257ba88325fddd6ea3278	150.832	23.3072	6.15199	3.78857	0.000151517	0.0008788	k__Fungi	p__Ascomycota
d4ef6e65403cb9f6c7d50dc1279156aa	102.369	9.66056	3.08879	3.12762	0.00176227	0.00745291	k__Fungi	p__Ascomycota	c__Dothideomycetes	o__Capnodiales	f__Teratosphaeriaceae
6df403bb353c3f50ae3a6d4f6af16843	27.7247	20.9481	6.61982	3.16445	0.00155376	0.00671091	k__Fungi	p__Ascomycota	c__Dothideomycetes	o__Capnodiales	f__Teratosphaeriaceae	g__Lapidomyces	s__unidentified
c215b9886733fa794c4f27f35e31ff8e	42.3478	21.5388	6.61969	3.25375	0.00113893	0.00519555	k__Fungi	p__Ascomycota	c__Dothideomycetes	o__Capnodiales	f__Teratosphaeriaceae	g__Lapidomyces	s__unidentified
b8c8b15546aa0d3174567c1ba09db284	19.377	20.4577	6.3458	3.22382	0.00126492	0.00558216	k__Fungi	p__Ascomycota	c__Dothideomycetes	o__Capnodiales	f__Teratosphaeriaceae
dafe325e687d1e4007bfd4fd79467d4d	36.8536	21.3427	6.61973	3.2241	0.00126368	0.00558216	k__Fungi	p__Ascomycota	c__Dothideomycetes	o__Capnodiales	f__Teratosphaeriaceae	g__Neophaeothecoidea	s__Neophaeothecoidea_proteae
877ddc474b0ed26d0e0d2f6fdea1997f	85.5222	22.5174	6.61957	3.40164	0.000669832	0.00323752	k__Fungi	p__Ascomycota	c__Dothideomycetes	o__Capnodiales	f__Teratosphaeriaceae
9e05f022041b11b768c4d1e8327b1ff6	79.5106	22.2054	6.61958	3.3545	0.000795078	0.00379767	k__Fungi	p__Ascomycota	c__Dothideomycetes	o__Capnodiales
13e4da4017ff7797fb5723df14045930	88.6739	22.5052	4.0012	5.6246	1.86e-08	1.26e-06	k__Fungi	p__Ascomycota	c__Dothideomycetes	o__Capnodiales	f__Teratosphaeriaceae	g__Catenulostroma	s__Catenulostroma_hermanusense
058f041529ab3d8ac0864af788268be7	64.6194	8.9897	2.92744	3.07084	0.00213455	0.00884314	k__Fungi	p__Ascomycota
